# Supplementary material for: Examination of the influence of cedar fragrance on cognitive function and behavioral and psychological symptoms of dementia in Alzheimer type dementia
Source: Neuropsychopharmacol Rep. 2020 Feb 9;40(1):10–5. doi: 10.1002/npr2.12096 (PMC7292212; doi:10.1002/npr2.12096)
Supplement: Supplementary file 1 [file NPR2-40-10-s001.xlsx]

## Sheet: table1
Intervention group（N=１９）
	1	2	3	4	5	6	7	8	9	10	11	12	13	14	15	16	17	18	19
age/gender	68/M	77/F	65/F	69/M	78/M	79/M	70/F	94/F	67/F	89/F	70/F	71/M	78/M	66/F	69/F	90/M	92/F	88/F	68/F
age	68	77	65	69	78	79	70	94	67	89	70	71	78	66	69	90	92	88	68
Duration of illness	1	3	0.5	1	2	3	3	5	1	3	2	2	1	1	1	6	3	2	1
Education	12,	12	12	9	9	9	9	6	12	9	9	12	9	12	9	9	9	9	10
FAST	2	2	3	2	2	3	4	5	1	2	2	2	3	1	2	4	4	3	2
dementia medication	+	+	-	+	+	+	+	+	-	+	+	+	+	-	+	+	-	+	+
OSIT	12	9	11	10	10	8	11	10	9	10	8	9	11	12	12	12	9	10	10
Control group（N=１７）
	1	2	3	4	5	6	7	8	9	10	11	12	13	14	15	16	17
age/gender	74/M	77/M	88/F	69/F	82/F	62/M	75/M	77/F	69/F	77/M	88/F	67/M	70/F	90/F	79/M	71/F	73/F
age	74	77	88	69	82	62	75	77	69	77	88	67	70	90	79	71	73
Duration of illness	3	2	3	1	2	1	2	3	1	1	2	1	2	4	3	2	3
Education	9	9	6	12	9	16	9	9	12	9	9	12	9	6	9	9	9
FAST	2	1	3	2	4	1	2	3	2	2	4	2	2	3	2	2	2
dementia medication	+	+	+	-	+	-	+	+	+	+	+	-	+	+	+	+	+
OSIT	10	11	12	12	10	12	10	9	12	12	9	11	11	8	12	11	11

## Sheet: ADAS
			ADAS-cog
Intervention group					Control group
baseline	4week	8week			baseline	4week	8week
17	19	19			22	24	24
22	20	20			19	18	19
10	10	11			36	40	40
15	15	15			11	10	10
27	29	29			17	19	19
19	19	19			9	9	9
15	14	15			18	19	19
30	30	31			27	26	26
11	12	11			10	11	12
20	22	22			23	24	24
17	16	16			30	30	32
19	20	21			6	6	8
29	30	32			19	20	19
9	8	9			35	38	38
18	19	19			25	24	24
42	44	44			28	30	30
39	38	39			30	28	28
28	28	29
17	17	18

## Sheet: NPI
			NPI
Intervention group					Control group
baseline	4week	8week			baseline	4week	8week
10	4	2			12	12	12
12	8	6			20	24	19
4	1	1			18	16	18
8	2	2			4	4	2
20	14	12			28	29	29
25	15	15			4	4	8
18	10	9			8	8	6
33	24	26			18	16	16
4	2	2			10	12	12
28	14	16			22	22	20
5	5	3			30	32	32
9	10	5			10	11	10
34	22	22			6	4	6
3	3	2			19	18	16
15	8	10			8	8	8
37	10	11			12	14	10
24	20	18			6	5	5
17	10	12
4	1	1

## Sheet: J-ZBI
		J-ZBI
Intervention group				Control group
baseline	4week	8week		baseline	4week	8week
13	8	6		22	22	22
18	10	9		16	20	21
4	2	2		9	11	9
7	2	2		6	8	5
18	10	9		31	31	31
15	8	9		2	3	6
19	9	10		5	5	4
20	14	10		11	13	11
4	4	4		15	18	15
30	15	14		25	24	28
8	5	3		38	38	40
20	16	14		5	6	7
32	28	26		2	2	2
4	4	4		24	25	26
10	6	6		4	5	5
28	10	14		23	22	20
18	12	12		4	4	4
10	7	8
6	6	5

## Sheet: NPI score
				NPI score
	Intervention group					Control group
	baseline	4week	8week			baseline	4week	8week
1.Delusions	0.2±0.1	0.2±0.1	0.2±0.1			0.5±0.2	0.5±0.2	0.5±0.2
2.Hallucinations	1.3±0.5	1.0±0.5	1.0±0.5			1.5±0.7	1.3±0.7	1.0±0.6
3.Agitation/Aggression	6.4±1.4	4.2±1.2	4.1±1.3			5.9±2.0	5.7±1.8	6.0±1.4
4.Depression	1.8±2.0	1.5±1.8	1.2±1.5			2.0±1.1	1.8±1.3	1.9±1.2
5.Anxiety	8.3±1.0	4.6±0.9	4.2±1.1			7.5±2.3	7.3±2.0	6.8±0.8
6.Elation/Euphoria	1.1±0.8	0.8±0.2	1.0±0.5			0.9±0.6	1.0±0.9	0.5±0.2
7.Apaphy/Indifference	2.8±2.0	3.2±1.8	3.2±1.7			3.0±1.1	2.7±0.9	2.5±1.0
8.Disinhibition	1.2±1.0	0.9±1.1	0.7±0.9			1.1±1.2	0.8±1.2	0.7±1.3
9.Irritability	4.9±1.2	3.4±1.2	3.2±0.7			3.3±0.8	3.0±1.1	3.3±1.1
10.Aberrant motor behavior	1.3±0.6	1.0±0.7	1.1±0.6			0.9±0.5	0.6±0.4	0.8±0.5

## Sheet: J-ZBI score
				J-ZBI score
	Intervention group					Control group
	baseline	4week	8week			baseline	4week	8week
Q1	0.5±0.1	0.3±0.2	0.2±0.2			0.8±0.2	0.7±0.2	0.6±0.3
Q2	2.9±0.3	1.3±0.2	1.1±0.3			2.5±0.3	2.6±0.2	2.5±0.2
Q3	1.4±0.2	2.0±0.2	1.9±0.2			1.6±0.4	1.5±0.4	1.6±0.3
Q4	3.4±0.4	2.1±0.2	1.5±0.2			2.6±0.4	2.4±0.4	2.4±0.3
Q5	2.7±0.3	2.0±0.3	1.7±0.3			2.0±0.5	1.8±0.4	2.0±0.4
Q6	1.0±0.3	0.8±0.2	0.7±0.2			0.7±0.3	0.6±0.3	0.5±0.4
Q7	0.4±0.1	0.1±0.2	0.2±0.2			0.5±0.2	0.4±0.3	0.4±0.3
Q8	1.1±0.2	0.9±0.3	0.7±0.3			1.4±0.4	1.2±0.2	1.2±0.2
Q9	3.6±0.2	2.6±0.3	2.7±0.4			2.9±0.3	2.7±0.3	2.8±0.3
Q10	1.5±0.2	1.3±0.2	1.1±0.3			1.9±0.3	1.6±0.4	1.5±0.4
Q11	0.8±0.4	0.5±0.2	0.4±0.2			0.4±0.5	0.5±0.4	0.3±0.4
Q12	1.8±0.2	1.6±0.3	1.7±0.2			2.2±0.3	2.2±0.3	2.0±0.2
Q13	1.1±0.2	1.3±0.2	0.8±0.3			1.7±0.3	1.6±0.3	1.6±0.3
Q14	1.7±0.2	1.6±0.2	1.6±0.3			2.0±0.4	1.9±0.3	1.8±0.3
Q15	1.2±0.4	1.4±0.4	1.3±0.3			1.0±0.3	0.8±0.4	0.9±0.3
Q16	2.7±0.2	1.6±0.2	1.2±0.3			2.7±0.4	2.5±0.3	2.5±0.3
Q17	1.0±0.3	0.8±0.3	0.7±0.3			1.3±0.4	1.0±0.5	1.1±0.3
Q18	1.7±0.3	1.5±0.2	1.6±0.3			1.9±0.2	1.7±0.2	1.7±0.2
Q19	3.6±0.3	3.1±0.2	2.5±0.2			2.7±0.3	2.9±0.4	2.6±0.4
Q20	0.6±0.3	0.3±0.4	0.4±0.2			0.4±0.3	0.2±0.2	0.1±0.1
Q21	1.2±0.2	1.0±0.3	0.9±0.2			1.6±0.4	1.4±0.4	1.6±0.4
Q22	1.8±0.3	1.5±0.2	1.6±0.3			1.7±0.4	1.5±0.3	1.5±0.3
